# Supplementary material for: A Method for Rapid and Simultaneous Mapping of Genetic Loci and Introgression Sizes in Nematode Species
Source: PLoS One. 2012 Aug 31;7(8):e43770. doi: 10.1371/journal.pone.0043770 (PMC3432054; doi:10.1371/journal.pone.0043770)
Supplement: Table S1 — List of the primers used in the genotyping of the C. briggsae introgression fragments in C. sp.9. (XLSX) [file pone.0043770.s003.xlsx]

## Sheet: 工作表4
Notice: diff color indicates from diff file		Copy of Copy_of_Introgression_primer_info_4-16			summary of primer_4-12	ZZY0015_13 primers
Primer name (temp)	Primer name	Sequence of left primer			Sequence of right primer					PCR Product positions		Product length	Distance from the last pair (mb)		Comments
I_418,164	I-1	TGTGTGTGTGTGAGGCAGAA			GACACTCCGGAGAGCGATAC					418164	418550	387			replacement of I-523323L
I_L_L1	I-2	CCAGACGAGAGATTCGAAAA			GGAAGTTCCAGAATAATGAAACTCAG					1011050	1011339	290	592886	0.592886
I_Left_1	I-3	GCAATTTTTGCTCTGTTATGCTT			AATTTACAAATTTCCCGAGCA					1022631	1023111	481	11581	0.011581
I-1523323L:	I-4	TTTTTGCCAATCTCCTCCAG			TCAGCCATCGGGAAAATTAC					1523329	1523774	446	500698	0.500698
I_L1_L2	I-5	TGGCATTTTTCCGATTGATT			CGCGTCGATGACACGTAG					1959917	1960156	240	436588	0.436588
I_2,132,104	I-6	CCAATGCTTCGTGACCTTTT			AGATGGAAAGCGCATAATCG					2132104	2132481	378	172187	0.172187	between I_L1_L2 and I_left_2
I_Left_2	I-7	GGAATGGGAATTTTCGGAAC			GCCGTTTCGTCTTTCTTTCA					2369632	2369937	306	237528	0.237528
I_3,009,668	I-8	CGCGTCTTTACCACAACAGA			ATAGGATGCGGCCATTCATA					3009668	3010052	385	640036	0.640036	between I_left_2 and modified (4-12) I_L2_M1
I_L2_M1	I-9	AAAATCCGAAGGCAAATTGA			AAAATTTTGGGGCAAGGAAT					3581758	3582027	270	572090	0.57209
I_mid_1	I-10	TTCCGAATTTCTGATTTTCA			TCAAAAATCCCGAACTTTCAA					5366015	5366207	193	2996383	2.99638
I_M1_M2	I-11	GTGGGGGTTCGATTGAGATA			GGAACCTGAACACCAATTGAA					6166908	6167147	240	800893	0.800893
I_mid_2	I-12	TGTAGCGGTGTACCGTGTTT			TTTCTTTTCAATCTGCTGTCCA					7021821	7022141	321	854913	0.854913
I_M2_R1	I-13	TGAGACCCTAACTTTCCATCG			TCGGATGATCCCAAATCG					8202371	8202613	243	1180550	1.18055
I_right_1	I-14	TTGAGGCACAACTTTAAGACA			TGCTATTAAACAAGAAGCCTGATG					9025686	9025906	221	823315	0.823315
I_R1_R2	I-15	CCTTGTGACTTCCCAATCAA			TGGAAATCCTGACCCAATGT					9819794	9820100	307	794108	0.794108
I_right_2	I-16	TTTTTCACTTTTTCTTGCTTTT			GGAATCTGGAGCTTGCAGTG					10580967	10581205	239	761173	0.761173
I_R2_R	I-17	CATCGGTTTTTCTAAGTTTTGG			ATAGTTGGATTTCTGGAACTTTAGAT					10885439	10885688	250	304472	0.304472
II_L_L1	II-1	CCAGTCTGTCTGATGGCCTA			GAAATACCCGAAACGCTCAA					682769	683040	272
II_L_L1	II-2	TGTTTTGAATGGACCGGTGT			AATGAAATCACGTCTGAAAATGG					1308681	1308920	240	625880	0.62588
II_Left_1	II-3	TTTCCCACATTCCAGATTCC			CCTGCAGAAACTAAAAGCAAAAA					1424435	1424886	452	115966	0.115966
II_L1_L2	II-4	GCTTTCCGAACCTCCAAGAT			AAAGGAAATCAGAAAAATCGAAAA					1902228	1902471	244	477585	0.477585
II_Left_2	II-5	AGCCCTAGGTGCCCTTAGTT			TAGCAGACGTCGGCAACATA					2411919	2412357	439	509886	0.509886
II_L2_M1	II-6	ACCAGAAGATTTCCCCCATC			CCATTTCAGCAAAGGTTTCG					3905523	3905780	258	1493423	1.49342
II_mid_1	II-7	TGATTGTTTCCTTCAATCAATG			CGAGATGGCTGAAGAAAATG					5416771	5417460	690	1511680	1.51168
II_M1_M2	II-8	TTTTTAGTGGCGATGCAGAA			CCCAACTTTCCATACGTGCT					6097645	6097891	247	680431	0.680431
II_mid_2	II-9	AAGCGTGCATGCTATATGGA			CCGGGTTTTCATTAGATTTTGA					7178162	7178547	386	1080656	1.08066
II_M2_R1	II-10	GCCCTCCGACAAAACATAGT			TAAACTTTTCTTGTGGTTGTTTTCA					9322170	9322419	250	2143872	2.14387
II_right_1	II-11	GCAGTTAATCGATTTGAAAGCA			TTTAGATTTGGTAATTGAGATTCAGA					11058905	11059209	305	1736790	1.73679
II_R1_R2	II-12	TGTGGGAATCCAAAGTCTGA			CATCCCTGATTTCCTAGAATCC					12109285	12109539	255	4930992	4.93099
II_right_2	II-13	CAAAAGTTTCAGATAACGAGAACAA			AAACAGTCAATGAACTCTTGATATGG					13053496	13053693	198	1994484	1.99448
II_R2_R	II-14	TGGGATGATAAAAAGCGATGA			AAAAATGGATTTAGAACATCAGAACA					13700077	13700328	252	6504409	6.50441
III_L_L1	III-1	CATGGACCAGATATTTCCCATT			CGCTAGCAAAGAAACGCAAC					939762	940004	243
III_Left_1	III-2	TCAATCTCAGGCAATACTCATCA			GCTTGGAGGTCCCTGAAAA					1253753	1254008	256	313991	0.313991
III_L1_L2	III-3	AAAAACTTGGCTAGAAAGCTCTAGAAT			AGTCAAAACGCTAGCCTGTCTATTT					1886085	1886324	240	632332	0.632332
III_Left_2	III-4	GGAAATTCTACCAAATTTTCCA			TTCCCTACCGGAAGTTTGAA					2663553	2664343	791	777468	0.777468
III_L2_M1	III-5	TGTAGGTGATATTAACCCTATTTACGC			GCCCCTTTTCTTTGCATTTC					4300149	4300391	243	1636596	1.6366
III_mid_1	III-6	TGTTCCTCTATCCTACTTCAACTCG			TTCCGAAAAGCTAATTAGTTCCA					5648945	5649343	399	1348796	1.3488
III_M1_M2	III-7	TTTGGGGAACATTTTTCGAC			CAAATCTGCAAAAATATAGATAATTCG					6439251	6439499	249	790306	0.790306
III_6833202	III-8	CTTTTTCCTTCTCCCGTTCC			TTAGCGTTGATTCGACCACA					6833202	6833508	307	393951	0.393951
III-7195460L	III-9	CGAAAGCTAGCTACGTTTGAAAG			TGGAGTTGAGTTTTACTTCTAGCTTTT					7195492	7195919	428	362290	0.36229
III_mid_2	III-10	TCTACTACATGTTTACGGTCACTCG			AACGGGAATTGGTTTTGGA					7640575	7641231	657	445083	0.445083
III_m2_R1	III-11	GCCATGCAGCGAACTAAAA			AGGACAGGATCCAGGATTAGC					8389020	8389341	322	748445	0.748445
III_M2_R1	III-12	CTTCCCACCCACATTTCAAC			ACTCCGCCTGAGCAACTTTA					8671828	8672080	253	282808	0.282808
III_8931532	III-13	ATGGCATGAGTGAGCTTTCA			TCTGTCTCCTGCCCAAAAGT					8931532	8931895	364	259704	0.259704
III_right_1	III-14	TGTCAAATTCCAGATAAAATTCAGA			TCAGACGAAAAATTCGGAAAA					9677785	9678227	443	746253	0.746253
III_R1_R2	III-15	GTGGCATCAACTGAACCTGA			CTTGCATGGCTCGCTTTTAT					10508773	10509014	242	830988	0.830988
III_right_2	III-16	CACACGCGCATTAGAAAGTC			TCGCAAAATTCCATCTTTCA					11255278	11255680	403	746505	0.746505
III_R2_R	III-17	TTTTTGTGAACGGACAGAGAT			TTCTTCTCCTAGTTGGGGATTTT					12391375	12391614	240	1136097	1.1361
IV_L_L1	IV-1	CAAATTCGCTCGCAGTACAA			GCTGGTCCCAAAGATTTCAA					1205147	1205681	535
IV_Left_1	IV-2	TTGATCACTCTGTTTTTCAGAAGC			TGCATTTGGGAAAATTGTAAA					1646253	1646576	324	441106	0.441106
IV_L1_L2	IV-3	GAGAGGGGGCTATGAGGAAC			TTCATAGCGTGTCCCAGTTG					2317357	2317674	318	671104	0.671104
IV_Left_2	IV-4	TTTTGGAGCGTTCATCAGC			CAATTTTTCTATTCGATCAGTCTTTG					2958216	2958670	455	640859	0.640859
IV_L2_M1	IV-5	GAAACCCCAGACAGAACCAA			GTCGCTTCCTCAAACGATTC					4970218	4970402	185	2012002	2.012
IV_mid_1	IV-6	GATTTTCGGGAAGCTTCAAA			TGGAAGTTTCTCAGCATTCG					6965221	6965690	470	1995003	1.995
IV_M1_M2	IV-7	ACTGATCACGGTGCCCTAAA			TTGCTCTGCAATTTTTGACG					7923998	7924273	276	958777	0.958777
IV_mid_2	IV-8	TGTTATGTGCGCATCGGTAT			TCAACGATCCATCTTTTTGG					8958700	8959551	852	1034702	1.0347
IV_M2_R1	IV-9	ATTTCCACGACGAACGATGT			CGGCAGTGAACCAGATTTTT					10097632	10098025	394	1138932	1.13893
IV_right_1_new	IV-10	TGTGGCCCAGTTTCAATGTA			ATCGGTTCAACGGTTGTCTC					11614521	11614893	373	1516889	1.51689
IV_R1_R2	IV-11	AAAAATTGTGGACTTCTTTCCTAGA			CTGGGAAAATGACACCAAAGA					12518424	12518696	273	903903	0.903903
IV_right_2	IV-12	GGATTACGCATCGGATTCAG			TTTTTGGCTAAATTCAAGAGAGC					13424035	13424516	482	905611	0.905611
IV_R2_R	IV-13	GGACCCATTTCCTCGATTTT			CACCATTTCAGGGCATTTTT					14348273	14348672	400	924238	0.924238
V_L_L1	V-1	TCTGGAATTCCCAAAACCTG			GAAATTCCAGCGTTCCAGAG					143125	143449	325
V-Left_1	V-2	AAATGTTTCCGATCGTGCAT			TGAGACTTTTCAAGTACCGAGTTC					296928	296372	-555	152923	0.152923
V_L1_L2	V-3	TTCACAACCATGACCGAAAA			TTGAGAGTTTCAGACCCAAAAA					1055303	1055597	295	759225	0.759225
V_Left_2	V-4	TGATTACAGGGGTTGCGATT			TTCTTCGGGGGAGGAGTTAC					1969639	1969955	317	914358	0.914358
V_L2_M1	V-5	TTTGCGGAAAAGTACGAGGT			CCCGCTAAAATTCTCAACGA					3184444	3184754	311	1214799	1.2148
V_mid_1	V-6	CTCGTCTATCACAGAGCAATTCA			TTTCTCAGTGGTTACAACAAACG					4381352	4381985	634	1197231	1.19723
V_M1_M2	V-7	TGGGCCATAGTTGAAGTGTT			TCAGCAGGTTTTCCGAACAT					5863735	5864017	283	1482032	1.48203
V_mid_2	V-8	GATTCTCCCGATCCCAAAAA			GGAGAGGGAATGTTGATTGC					7325541	7326232	692	1462215	1.46222
V_M2_R1	V-9	CTCAGAAGAGCCGACCCATA			AATCGGCTGCAATTAACCTG					9567342	9567617	276	2241385	2.24139
V_right_1	V-10	AACCTTGGGTGACGAGTCTTT			CCGTATAGGCTCCGAAACAA					11387317	11387594	278	1819977	1.81998
V_R1_R2	V-11	TGCGCGTAAAACGAATAAAA			TGCAATAAAGTGCTGCATCC					12424935	12425266	332	1037672	1.03767
V_right_2	V-12	GCCCTTTTCCTAGACGAGGT			GGCACCTCCAAGTTTGCTAC					13450835	13451525	691	1026259	1.02626
V_R2_R	V-13	TAATTGGCACATGGGATTCA			CTGAGGAAACGGATGTTTGG					14731637	14731919	283	1280394	1.28039
X_L_L1	X-1	TCGCTGATTGCTTCATCAGG			GGCTGATATCCAAACCGACT					457000	457249	250
X_Left_1	X-2	TGAACTGGTTCACTAGTTGTTCTTT			TTTTTATTTCAGGTTCTTTGGTG					1559814	1560017	204	1102768
X_L1_L2	X-3	TTTCAAATCTCCCGTCTTTTT			TCCTCCGTTCGATGCTCTAT					2126445	2126790	346	566773	0.566773
X_Left_2	X-4	GCCAAATAGGGCCCAAAATA			CTAGGGATGTCGTGGTAGGG					2534943	2536143	1201	409353	0.409353	5 hits on X chrm, >30 on others
X_L2_M1	X-5	GTTTACTCCACGGGCAGATT			GGCTCAAACTTAACGCTTCG					4309037	4309331	295	1773188	1.77319
X_mid_1	X-6	CCAGCAAACTCCAAATCGTT			AACGCTTGTCTTTATCATTCATTG					6083661	6084437	777	1775106	1.77511
X_M1_M2	X-7	ACAGCAGCGAAACGGAGTAT			CTGAGGTGCCTCCTGGATTA					7501140	7501530	391	1417093	1.41709
X_mid_2	X-8	TCAAGTGCTGATTACCTCACG			CACATTATGCGTTGCTTGGT					9575332	9575642	311	2074112	2.07411
X_M2_R1	X-9	CGCATTCAAGCGATGTCTTT			TTTTCAGCATACGTTCGTGTC					12070646	12070945	300	2495303	2.4953
X_right_1	X-10	TGGCAATTTTGTTCCTAGTCA			GAAAATTTATTTGAGCGGAAGAAG					14578309	14578571	263	2507626	2.50763
X_R1_R2	X-11	GCAAACGACCTTTCTTGAGC			CCATCTTTGACATTCCGAAAA					15071151	15071677	527	493106	0.493106
X_right_2	X-12	TACGACCACTTTTCCGAACC			GTCGAAAATTGCCAGATGGT					15589143	15589809	667	518132	0.518132
X_R2_R	X-13	TCGGGCCAGAAAATTAGAGA			CTTGAAAGCGTTGCGTCATA					18059242	18059602	361	2469793	2.46979

## Sheet: e-PCR original output
chrom	start	end	name	score	strand
chrI	418163	418550	I-1	1000	+
chrI	1011049	1011339	I-2	1000	+
chrI	1022630	1023131	I-3	1000	+
chrI	1523328	1523774	I-4	1000	+
chrI	1959916	1960156	I-5	1000	+
chrI	2132103	2132481	I-6	1000	+
chrI_random	2695491	2695814	I-7	1000	+
chrI	2369631	2369954	I-7	1000	+
chrUn	4660346	4660669	I-7	1000	-
chrI	3009667	3010052	I-8	1000	+
chrI	3581757	3582027	I-9	1000	+
chrI	5366014	5366227	I-10	1000	+
chrI	6166907	6167147	I-11	1000	+
chrI	7021820	7022162	I-12	1000	+
chrI	8202370	8202613	I-13	1000	+
chrI	9025685	9025929	I-14	1000	+
chrIII	7245584	7245831	I-14	978	-
chrI	9819793	9820100	I-15	1000	+
chrI	10580966	10581224	I-16	1000	+
chrI	10885438	10885688	I-17	1000	+
chrII	682768	683040	II-1	1000	+
chrII	1308680	1308920	II-2	1000	+
chrII	1424434	1424908	II-3	1000	+
chrII	1902227	1902471	II-4	1000	+
chrII	2411918	2412376	II-5	1000	+
chrII	3905522	3905780	II-6	1000	+
chrII	5416770	5417479	II-7	1000	+
chrII	6097644	6097891	II-8	1000	+
chrII	7178161	7178568	II-9	1000	+
chrII	9322169	9322419	II-10	1000	+
chrII	11058904	11059234	II-11	1000	+
chrII	12109284	12109539	II-12	1000	+
chrII	13053495	13053718	II-13	1000	+
chrII	13700076	13700328	II-14	1000	+
chrIII	939761	940004	III-1	1000	+
chrIII	1253752	1254026	III-2	1000	+
chrIII	1886084	1886324	III-3	1000	+
chrIII	2663552	2664362	III-4	1000	+
chrIII	4300148	4300390	III-5	1000	+
chrI	7268381	7268622	III-5	1000	+
chrIII	6916292	6916532	III-5	1000	-
chrIII	5648944	5649365	III-6	1000	+
chrIII	6439250	6439499	III-7	1000	+
chrIII	6833201	6833508	III-8	1000	+
chrIII	7195491	7195919	III-9	1000	+
chrIII	7640574	7641249	III-10	1000	+
chrIII	8389019	8389341	III-11	1000	+
chrIII	8671827	8672080	III-12	1000	+
chrIII	8931530	8931895	III-13	1000	+
chrIII	9684555	9685018	III-14	1000	+
chrIII	9677784	9678247	III-14	1000	+
chrIII	10508772	10509013	III-15	1000	+
chrIII	11255277	11255699	III-16	1000	+
chrIII	12391374	12391614	III-17	1000	+
chrIV	1205146	1205681	IV-1	1000	+
chrIV	1646252	1646596	IV-2	1000	+
chrIV	2317356	2317674	IV-3	1000	+
chrIV	2958215	2958695	IV-4	1000	+
chrIV	4970217	4970402	IV-5	1000	+
chrIV	6965220	6965709	IV-6	1000	+
chrIV	7923997	7924271	IV-7	1000	+
chrIV	8958699	8959570	IV-8	1000	+
chrIV	10097631	10098025	IV-9	1000	+
chrIV	11614520	11614893	IV-10	1000	+
chrIV	12518423	12518696	IV-11	1000	+
chrIV	13424034	13424538	IV-12	1000	+
chrIV	14348272	14348672	IV-13	1000	+
chrV	143124	143449	V-1	1000	+
chrV_random	296371	296951	V-2	1000	+
chrV	1055302	1055597	V-3	1000	+
chrV	1969638	1969974	V-4	1000	+
chrV	3184443	3184754	V-5	1000	+
chrV	4381351	4382007	V-6	1000	+
chrV	5863734	5864017	V-7	1000	+
chrV	7325540	7326251	V-8	1000	+
chrV	9567341	9567617	V-9	1000	+
chrV	11387316	11387613	V-10	1000	+
chrV	12424934	12425266	V-11	1000	+
chrV	13450834	13451544	V-12	1000	+
chrV	14731636	14731919	V-13	1000	+
chrX	456999	457249	X-1	1000	+
chrX	1559813	1560039	X-2	1000	+
chrX	2126444	2126789	X-3	1000	+
chrX	2534942	2535348	X-4	1000	+
chrX	4309036	4309331	X-5	1000	+
chrX	6083660	6084460	X-6	1000	+
chrX	7501138	7501530	X-7	1000	+
chrX	9575331	9575661	X-8	1000	+
chrX	12070645	12070945	X-9	1000	+
chrX	14578308	14578594	X-10	1000	+
chrX	15071150	15071677	X-11	1000	+
chrUn	4303531	4304217	X-12	1000	+
chrX	15589142	15589828	X-12	1000	+

## Sheet: e-PCR summary output
Supplemental Table 1. List of the primers used in the genotyping of the C. briggsae introgression fragments in C. sp.9
Primer Name	Left Primer Sequnce	Right Primer Sequence	e-PCR results#	Amplification with AF16	Amplification with JU1421	Amplification with ZZY0050*	Chr #	PCR_start#	PCR_end#	ProductSize	Extra hits by e-PCR
											Linkage group	PCR_start	PCR_end	Product size	Linkage group	PCR_start	PCR_end	Product size
I-1	TGTGTGTGTGTGAGGCAGAA	GACACTCCGGAGAGCGATAC	Unique	Expected amplification	No amplification	No amplification	chrI	418163	418550	388
I-2	CCAGACGAGAGATTCGAAAA	GGAAGTTCCAGAATAATGAAACTCAG	Unique	Expected amplification	No amplification	No amplification	chrI	1011049	1011339	291
I-3	GCAATTTTTGCTCTGTTATGCTT	AATTTACAAATTTCCCGAGCA	Unique	Expected amplification	No amplification	No amplification	chrI	1022630	1023131	502
I-4	TTTTTGCCAATCTCCTCCAG	TCAGCCATCGGGAAAATTAC	Unique	Expected amplification	No amplification	No amplification	chrI	1523328	1523774	447
I-5	TGGCATTTTTCCGATTGATT	CGCGTCGATGACACGTAG	Unique	Expected amplification	No amplification	Unexpected amplification	chrI	1959916	1960156	241
I-6	CCAATGCTTCGTGACCTTTT	AGATGGAAAGCGCATAATCG	Unique	Expected amplification	No amplification	No amplification	chrI	2132103	2132481	379
I-7	GGAATGGGAATTTTCGGAAC	GCCGTTTCGTCTTTCTTTCA	MultipleRegion	Expected amplification	No amplification	No amplification	chrI	2369631	2369954	324	chrI_random	2695491	2695814	324	chrUn	4660346	4660669	324
I-8	CGCGTCTTTACCACAACAGA	ATAGGATGCGGCCATTCATA	Unique	Expected amplification	No amplification	No amplification	chrI	3009667	3010052	386
I-9	AAAATCCGAAGGCAAATTGA	AAAATTTTGGGGCAAGGAAT	Unique	Expected amplification	No amplification	No amplification	chrI	3581757	3582027	271
I-10	TTCCGAATTTCTGATTTTCA	TCAAAAATCCCGAACTTTCAA	Unique	Expected amplification	No amplification	No amplification	chrI	5366014	5366227	214
I-11	GTGGGGGTTCGATTGAGATA	GGAACCTGAACACCAATTGAA	Unique	Expected amplification	No amplification	No amplification	chrI	6166907	6167147	241
I-12	TGTAGCGGTGTACCGTGTTT	TTTCTTTTCAATCTGCTGTCCA	Unique	Expected amplification	No amplification	No amplification	chrI	7021820	7022162	343
I-13	TGAGACCCTAACTTTCCATCG	TCGGATGATCCCAAATCG	Unique	Expected amplification	No amplification	Unexpected amplification	chrI	8202370	8202613	244
I-14	TTGAGGCACAACTTTAAGACA	TGCTATTAAACAAGAAGCCTGATG	MultipleRegion	Expected amplification	No amplification	No amplification	chrI	9025685	9025929	245	chrIII	7245584	7245831	248
I-15	CCTTGTGACTTCCCAATCAA	TGGAAATCCTGACCCAATGT	Unique	Expected amplification	No amplification	No amplification	chrI	9819793	9820100	308
I-16	TTTTTCACTTTTTCTTGCTTTT	GGAATCTGGAGCTTGCAGTG	Unique	Expected amplification	No amplification	No amplification	chrI	10580966	10581224	259
I-17	CATCGGTTTTTCTAAGTTTTGG	ATAGTTGGATTTCTGGAACTTTAGAT	Unique	Expected amplification	No amplification	No amplification	chrI	10885438	10885688	251
II-1	CCAGTCTGTCTGATGGCCTA	GAAATACCCGAAACGCTCAA	Unique	Expected amplification	No amplification	No amplification	chrII	682768	683040	273
II-2	TGTTTTGAATGGACCGGTGT	AATGAAATCACGTCTGAAAATGG	Unique	Expected amplification	No amplification	No amplification	chrII	1308680	1308920	241
II-3	TTTCCCACATTCCAGATTCC	CCTGCAGAAACTAAAAGCAAAAA	Unique	Expected amplification	No amplification	No amplification	chrII	1424434	1424908	475
II-4	GCTTTCCGAACCTCCAAGAT	AAAGGAAATCAGAAAAATCGAAAA	Unique	Expected amplification	No amplification	Unexpected amplification	chrII	1902227	1902471	245
II-5	AGCCCTAGGTGCCCTTAGTT	TAGCAGACGTCGGCAACATA	Unique	Expected amplification	No amplification	No amplification	chrII	2411918	2412376	459
II-6	ACCAGAAGATTTCCCCCATC	CCATTTCAGCAAAGGTTTCG	Unique	Expected amplification	No amplification	No amplification	chrII	3905522	3905780	259
II-7	TGATTGTTTCCTTCAATCAATG	CGAGATGGCTGAAGAAAATG	Unique	Expected amplification	No amplification	No amplification	chrII	5416770	5417479	710
II-8	TTTTTAGTGGCGATGCAGAA	CCCAACTTTCCATACGTGCT	Unique	Expected amplification	No amplification	Unexpected amplification	chrII	6097644	6097891	248
II-9	AAGCGTGCATGCTATATGGA	CCGGGTTTTCATTAGATTTTGA	Unique	Expected amplification	No amplification	No amplification	chrII	7178161	7178568	408
II-10	GCCCTCCGACAAAACATAGT	TAAACTTTTCTTGTGGTTGTTTTCA	Unique	Expected amplification	No amplification	No amplification	chrII	9322169	9322419	251
II-11	GCAGTTAATCGATTTGAAAGCA	TTTAGATTTGGTAATTGAGATTCAGA	Unique	Expected amplification	No amplification	No amplification	chrII	11058904	11059234	331
II-12	TGTGGGAATCCAAAGTCTGA	CATCCCTGATTTCCTAGAATCC	Unique	Expected amplification	No amplification	No amplification	chrII	12109284	12109539	256
II-13	CAAAAGTTTCAGATAACGAGAACAA	AAACAGTCAATGAACTCTTGATATGG	Unique	Expected amplification	No amplification	No amplification	chrII	13053495	13053718	224
II-14	TGGGATGATAAAAAGCGATGA	AAAAATGGATTTAGAACATCAGAACA	Unique	Expected amplification	No amplification	No amplification	chrII	13700076	13700328	253
III-1	CATGGACCAGATATTTCCCATT	CGCTAGCAAAGAAACGCAAC	Unique	Expected amplification	No amplification	No amplification	chrIII	939761	940004	244
III-2	TCAATCTCAGGCAATACTCATCA	GCTTGGAGGTCCCTGAAAA	Unique	Expected amplification	No amplification	No amplification	chrIII	1253752	1254026	275
III-3	AAAAACTTGGCTAGAAAGCTCTAGAAT	AGTCAAAACGCTAGCCTGTCTATTT	Unique	Expected amplification	No amplification	No amplification	chrIII	1886084	1886324	241
III-4	GGAAATTCTACCAAATTTTCCA	TTCCCTACCGGAAGTTTGAA	Unique	Expected amplification	No amplification	No amplification	chrIII	2663552	2664362	811
III-5	TGTAGGTGATATTAACCCTATTTACGC	GCCCCTTTTCTTTGCATTTC	MultipleRegion	Expected amplification	No amplification	No amplification	chrIII	4300148	4300390	243	chrI	7268381	7268622	242	chrIII	6916292	6916532	241
III-6	TGTTCCTCTATCCTACTTCAACTCG	TTCCGAAAAGCTAATTAGTTCCA	Unique	Expected amplification	No amplification	No amplification	chrIII	5648944	5649365	422
III-7	TTTGGGGAACATTTTTCGAC	CAAATCTGCAAAAATATAGATAATTCG	Unique	Expected amplification	No amplification	No amplification	chrIII	6439250	6439499	250
III-8	CTTTTTCCTTCTCCCGTTCC	TTAGCGTTGATTCGACCACA	Unique	Expected amplification	No amplification	No amplification	chrIII	6833201	6833508	308
III-9	CGAAAGCTAGCTACGTTTGAAAG	TGGAGTTGAGTTTTACTTCTAGCTTTT	Unique	Expected amplification	No amplification	No amplification	chrIII	7195491	7195919	429
III-10	TCTACTACATGTTTACGGTCACTCG	AACGGGAATTGGTTTTGGA	Unique	Expected amplification	No amplification	No amplification	chrIII	7640574	7641249	676
III-11	GCCATGCAGCGAACTAAAA	AGGACAGGATCCAGGATTAGC	Unique	Expected amplification	No amplification	No amplification	chrIII	8389019	8389341	323
III-12	CTTCCCACCCACATTTCAAC	ACTCCGCCTGAGCAACTTTA	Unique	Expected amplification	No amplification	No amplification	chrIII	8671827	8672080	254
III-13	ATGGCATGAGTGAGCTTTCA	TCTGTCTCCTGCCCAAAAGT	Unique	Expected amplification	No amplification	No amplification	chrIII	8931530	8931895	366
III-14	TGTCAAATTCCAGATAAAATTCAGA	TCAGACGAAAAATTCGGAAAA	Unique	Expected amplification	No amplification	No amplification	chrIII	9684555	9685018	464
III-15	GTGGCATCAACTGAACCTGA	CTTGCATGGCTCGCTTTTAT	Unique	Expected amplification	No amplification	No amplification	chrIII	10508772	10509013	242
III-16	CACACGCGCATTAGAAAGTC	TCGCAAAATTCCATCTTTCA	Unique	Expected amplification	No amplification	No amplification	chrIII	11255277	11255699	423
III-17	TTTTTGTGAACGGACAGAGAT	TTCTTCTCCTAGTTGGGGATTTT	Unique	Expected amplification	No amplification	No amplification	chrIII	12391374	12391614	241
IV-1	CAAATTCGCTCGCAGTACAA	GCTGGTCCCAAAGATTTCAA	Unique	Expected amplification	No amplification	No amplification	chrIV	1205146	1205681	536
IV-2	TTGATCACTCTGTTTTTCAGAAGC	TGCATTTGGGAAAATTGTAAA	Unique	Expected amplification	No amplification	No amplification	chrIV	1646252	1646596	345
IV-3	GAGAGGGGGCTATGAGGAAC	TTCATAGCGTGTCCCAGTTG	Unique	Expected amplification	No amplification	No amplification	chrIV	2317356	2317674	319
IV-4	TTTTGGAGCGTTCATCAGC	CAATTTTTCTATTCGATCAGTCTTTG	Unique	Expected amplification	No amplification	No amplification	chrIV	2958215	2958695	481
IV-5	GAAACCCCAGACAGAACCAA	GTCGCTTCCTCAAACGATTC	Unique	Expected amplification	No amplification	No amplification	chrIV	4970217	4970402	186
IV-6	GATTTTCGGGAAGCTTCAAA	TGGAAGTTTCTCAGCATTCG	Unique	Expected amplification	No amplification	No amplification	chrIV	6965220	6965709	490
IV-7	ACTGATCACGGTGCCCTAAA	TTGCTCTGCAATTTTTGACG	Unique	Expected amplification	No amplification	No amplification	chrIV	7923997	7924271	275
IV-8	TGTTATGTGCGCATCGGTAT	TCAACGATCCATCTTTTTGG	Unique	Expected amplification	No amplification	No amplification	chrIV	8958699	8959570	872
IV-9	ATTTCCACGACGAACGATGT	CGGCAGTGAACCAGATTTTT	Unique	Expected amplification	No amplification	No amplification	chrIV	10097631	10098025	395
IV-10	TGTGGCCCAGTTTCAATGTA	ATCGGTTCAACGGTTGTCTC	Unique	Expected amplification	No amplification	No amplification	chrIV	11614520	11614893	374
IV-11	AAAAATTGTGGACTTCTTTCCTAGA	CTGGGAAAATGACACCAAAGA	Unique	Expected amplification	No amplification	No amplification	chrIV	12518423	12518696	274
IV-12	GGATTACGCATCGGATTCAG	TTTTTGGCTAAATTCAAGAGAGC	Unique	Expected amplification	No amplification	No amplification	chrIV	13424034	13424538	505
IV-13	GGACCCATTTCCTCGATTTT	CACCATTTCAGGGCATTTTT	Unique	Expected amplification	No amplification	No amplification	chrIV	14348272	14348672	401
V-1	TCTGGAATTCCCAAAACCTG	GAAATTCCAGCGTTCCAGAG	Unique	Expected amplification	No amplification	No amplification	chrV	143124	143449	326
V-2**	AAATGTTTCCGATCGTGCAT	TGAGACTTTTCAAGTACCGAGTTC	Unique	Expected amplification	No amplification	No amplification	chrV_random	296371	296951	581
V-3	TTCACAACCATGACCGAAAA	TTGAGAGTTTCAGACCCAAAAA	Unique	Expected amplification	No amplification	Unexpected amplification	chrV	1055302	1055597	296
V-4	TGATTACAGGGGTTGCGATT	TTCTTCGGGGGAGGAGTTAC	Unique	Expected amplification	No amplification	No amplification	chrV	1969638	1969974	337
V-5	TTTGCGGAAAAGTACGAGGT	CCCGCTAAAATTCTCAACGA	Unique	Expected amplification	No amplification	No amplification	chrV	3184443	3184754	312
V-6	CTCGTCTATCACAGAGCAATTCA	TTTCTCAGTGGTTACAACAAACG	Unique	Expected amplification	No amplification	No amplification	chrV	4381351	4382007	657
V-7	TGGGCCATAGTTGAAGTGTT	TCAGCAGGTTTTCCGAACAT	Unique	Expected amplification	No amplification	No amplification	chrV	5863734	5864017	284
V-8	GATTCTCCCGATCCCAAAAA	GGAGAGGGAATGTTGATTGC	Unique	Expected amplification	No amplification	No amplification	chrV	7325540	7326251	712
V-9	CTCAGAAGAGCCGACCCATA	AATCGGCTGCAATTAACCTG	Unique	Expected amplification	No amplification	No amplification	chrV	9567341	9567617	277
V-10	AACCTTGGGTGACGAGTCTTT	CCGTATAGGCTCCGAAACAA	Unique	Expected amplification	No amplification	No amplification	chrV	11387316	11387613	298
V-11	TGCGCGTAAAACGAATAAAA	TGCAATAAAGTGCTGCATCC	Unique	Expected amplification	No amplification	No amplification	chrV	12424934	12425266	333
V-12	GCCCTTTTCCTAGACGAGGT	GGCACCTCCAAGTTTGCTAC	Unique	Expected amplification	No amplification	No amplification	chrV	13450834	13451544	711
V-13	TAATTGGCACATGGGATTCA	CTGAGGAAACGGATGTTTGG	Unique	Expected amplification	No amplification	No amplification	chrV	14731636	14731919	284
X-1	TCGCTGATTGCTTCATCAGG	GGCTGATATCCAAACCGACT	Unique	Expected amplification	No amplification	No amplification	chrX	456999	457249	251
X-2	TGAACTGGTTCACTAGTTGTTCTTT	TTTTTATTTCAGGTTCTTTGGTG	Unique	Expected amplification	No amplification	No amplification	chrX	1559813	1560039	227
X-3	TTTCAAATCTCCCGTCTTTTT	TCCTCCGTTCGATGCTCTAT	Unique	Expected amplification	No amplification	No amplification	chrX	2126444	2126789	346
X-4	GCCAAATAGGGCCCAAAATA	CTAGGGATGTCGTGGTAGGG	Unique	Expected amplification	No amplification	No amplification	chrX	2534942	2535348	407
X-5	GTTTACTCCACGGGCAGATT	GGCTCAAACTTAACGCTTCG	Unique	Expected amplification	No amplification	Unexpected amplification	chrX	4309036	4309331	296
X-6	CCAGCAAACTCCAAATCGTT	AACGCTTGTCTTTATCATTCATTG	Unique	Expected amplification	No amplification	No amplification	chrX	6083660	6084460	801
X-7	ACAGCAGCGAAACGGAGTAT	CTGAGGTGCCTCCTGGATTA	Unique	Expected amplification	No amplification	Unexpected amplification	chrX	7501138	7501530	393
X-8	TCAAGTGCTGATTACCTCACG	CACATTATGCGTTGCTTGGT	Unique	Expected amplification	No amplification	No amplification	chrX	9575331	9575661	331
X-9	CGCATTCAAGCGATGTCTTT	TTTTCAGCATACGTTCGTGTC	Unique	Expected amplification	No amplification	No amplification	chrX	12070645	12070945	301
X-10	TGGCAATTTTGTTCCTAGTCA	GAAAATTTATTTGAGCGGAAGAAG	Unique	Expected amplification	No amplification	No amplification	chrX	14578308	14578594	287
X-11	GCAAACGACCTTTCTTGAGC	CCATCTTTGACATTCCGAAAA	Unique	Expected amplification	No amplification	No amplification	chrX	15071150	15071677	528
X-12	TACGACCACTTTTCCGAACC	GTCGAAAATTGCCAGATGGT	MultipleRegion	Expected amplification	No amplification	No amplification	chrX	15589142	15589828	687	chrUn	4303531	4304217	687
X-13	TCGGGCCAGAAAATTAGAGA	CTTGAAAGCGTTGCGTCATA	Unique	Expected amplification	No amplification	No amplification	ChrX	18059242	18059602	361
	* inbreeding line of EG5268	# based on cb3 assembly downloaded from UCSC genome server
	** accidiently picked from a random contig
	Note: most of the multiple hits (highlighted in bold) give rise to the PCR product with similar or identical sizes
