# Supplementary material for: A Method for Rapid and Simultaneous Mapping of Genetic Loci and Introgression Sizes in Nematode Species
Source: PLoS One. 2012 Aug 31;7(8):e43770. doi: 10.1371/journal.pone.0043770 (PMC3432054; doi:10.1371/journal.pone.0043770)
Supplement: Table S2 — List of C. briggsae mutants in the two-factor mapping. (XLSX) [file pone.0043770.s004.xlsx]

## Sheet: Sheet1
Supplemental Table 2. List of C. briggsae mutants in the 2-factor mapping
Chrom	Strain	Genotype	Phenotypes	Outcross	Source	position Mb
I	DY250	cbr-pry-1(sy5353)		2X	Gupta	2.1#
II	PS9148	cbr-sma-6(sy5148)	Sma	2X	Gupta	8.5
II	PS9357	cbr-unc-4(sy5341)	Unc	1X	Gupta	0.24
III	PS9022	cbr-dpy(sy5022)	Dpy	1X	Gupta	12.3
III	RW20000	cbr-unc-119(st20000)	Unc	10X	Waterston	8.1
IV	BC1972	cbr-unc-22?	Unc/twitching	2X	Gupta	9
V	BC6031	cbr-unc(sy5094)	Unc	Yes	Gupta	7.1 *
V	PS9454	cbr-unc(sy5415)	Unc	1X	Gupta	15.2
X	PS9001	rot-1(sy5001)	Rol	2X	Seattle	middle(genetic)
* SNP mapping data; # Chrom_random position
